# Supplementary material for: Diagnostic Test Accuracy and Semi-Quantitative Metrics of 18F-FDG PET in Assessing Treatment Response in Skull Base Osteomyelitis and Necrotising Otitis Externa: A Systematic Review and Meta-Analysis
Source: Tomography. 2026 Mar 2;12(3):32. doi: 10.3390/tomography12030032 (PMC13030614; doi:10.3390/tomography12030032)
Supplement: Supplementary file 1 [file tomography-12-00032-s001.zip]

Archive with 2 entries (2 files):
- Section 4-PRISMA DTA for Abstracts Checklist.pdf
- Supplementary Data.pdf
